# Supplementary material for: Social Media Usage among Dental Undergraduate Students—A Comparative Study
Source: Healthcare (Basel). 2021 Oct 20;9(11):1408. doi: 10.3390/healthcare9111408 (PMC8625251; doi:10.3390/healthcare9111408)
Supplement: Supplementary file 1 [file healthcare-09-01408-s001.zip]

Archive with 1 entries (1 files):
- healthcare-1385433-supplementary.pdf
